# Supplementary material for: Functional characterization of two flavone synthase II members in citrus
Source: Hortic Res. 2023 May 31;10(7):uhad113. doi: 10.1093/hr/uhad113 (PMC10419818; doi:10.1093/hr/uhad113)
Supplement: Web_Material_uhad113 [file web_material_uhad113.zip]

Archive with 1 entries (1 files):
- Supplemental data-R3-v3.docx
